# Supplementary material for: Novel mutations in NSP-1 and PLPro of SARS-CoV-2 NIB-1 genome mount for effective therapeutics
Source: J Genet Eng Biotechnol. 2021 Apr 2;19:52. doi: 10.1186/s43141-021-00152-z (PMC8017899; doi:10.1186/s43141-021-00152-z)
Supplement: Supplementary file 1 — Additional file 1: Supplementary File 1. Parameters for Molecular Docking. The number of Points in Dimension, Spacing (Angstrom) and Center Grid Box values that were taken during the molecular docking of Wild type/ Mutant PLPros and GRL0617. [file 43141_2021_152_MOESM1_ESM.xlsx]

## Sheet: Sheet1
Number of Points in Dimension	Wild type Papain-Like Protease	A889V mutant	V843F mutant	V843+A889V double mutant
X	92	60	64	92
Y	74	74	86	88
Z	112	96	102	112
Spacing (Angstrom)	0.425	0.531	0.499	0.375
Center Grid Box
x center	-39.399	-36.159	-34.777	-33.103
y center	29.505	33.788	34.364	30.454
z center	27.422	26.195	32.422	27.054
